# Supplementary material for: Radiomics-Based Deep Learning Prediction of Overall Survival in Non-Small-Cell Lung Cancer Using Contrast-Enhanced Computed Tomography
Source: Cancers (Basel). 2022 Aug 4;14(15):3798. doi: 10.3390/cancers14153798 (PMC9367244; doi:10.3390/cancers14153798)
Supplement: Supplementary file 1 [file cancers-14-03798-s001.zip]

Archive with 1 entries (1 files):
- cancers-1823011-supplementary.pdf
